# Supplementary material for: Effect of Dietary Fructus mume and Scutellaria baicalensis Georgi on the Fecal Microbiota and Its Correlation with Apparent Nutrient Digestibility in Weaned Piglets
Source: Animals (Basel). 2022 Sep 14;12(18):2418. doi: 10.3390/ani12182418 (PMC9495044; doi:10.3390/ani12182418)
Supplement: Supplementary file 1 [file animals-12-02418-s001.zip]

Archive with 1 entries (1 files):
- animals-1837679-supplementary.pdf
